# Supplementary material for: A Model for Structured Information Representation in Neural Networks of the Brain
Source: eNeuro. 2020 May 29;7(3):ENEURO.0533-19.2020. doi: 10.1523/ENEURO.0533-19.2020 (PMC7266140; doi:10.1523/ENEURO.0533-19.2020)
Supplement: Extended Data 1 — Source code for computer simulations. Download Extended Data 1, ZIP file. [file enu-eN-TNC-0533-19-s02.zip]

Archive with 14 entries (14 files):
- enu-eN-TNC-0533-19/enu-eN-TNC-0533-19.xml
- enu-eN-TNC-0533-19/doc/enu-eN-TNC-0533-19-file002.tex
- enu-eN-TNC-0533-19/doc/enu-eN-TNC-0533-19-file001.tex
- enu-eN-TNC-0533-19/doc/enu-eN-TNC-0533-19-file003.tex
- enu-eN-TNC-0533-19/suppl_data/enu-eN-TNC-0533-19-s01.tex
- enu-eN-TNC-0533-19/suppl_data/enu-eN-TNC-0533-19-s02.zip
- enu-eN-TNC-0533-19/pdf/enu-eN-TNC-0533-19.pdf
- enu-eN-TNC-0533-19/graphic/enu-eN-TNC-0533-19-f05-z-4c.eps
- enu-eN-TNC-0533-19/graphic/enu-eN-TNC-0533-19-f02-z-4c.eps
- enu-eN-TNC-0533-19/graphic/enu-eN-TNC-0533-19-f01-z-4c.eps
- enu-eN-TNC-0533-19/graphic/enu-eN-TNC-0533-19-f07-z-4c.eps
- enu-eN-TNC-0533-19/graphic/enu-eN-TNC-0533-19-f06-z-4c.eps
- enu-eN-TNC-0533-19/graphic/enu-eN-TNC-0533-19-f03-z-4c.eps
- enu-eN-TNC-0533-19/graphic/enu-eN-TNC-0533-19-f04-z-4c.eps
